# Supplementary material for: Complement dysregulation during the early phases of synucleinopathy
Source: Acta Neuropathol. 2026 Jul 20;152(1):7. doi: 10.1007/s00401-026-03057-8 (PMC13385250; doi:10.1007/s00401-026-03057-8)
Supplement: Supplementary file 5 — Supplementary file5 (XLSX 53 kb) [file 401_2026_3057_MOESM5_ESM.xlsx]

## Sheet: C3
Table Analyzed	Ipsi SNc_C3/RPL13_PBS/PFF							Table Analyzed	Ipsi ST_C3/RPL13_PBS/PFF
Two-way ANOVA	Ordinary							Two-way ANOVA	Ordinary
Alpha	0.05							Alpha	0.05
Source of Variation	% of total variation	P value	P value summary	Significant?				Source of Variation	% of total variation	P value	P value summary	Significant?
Interaction	0.4096	0.4629	ns	No				Interaction	0.2043	0.6858	ns	No
Row Factor	0.1614	0.6439	ns	No				Row Factor	0.149	0.7296	ns	No
Column Factor	79.94	<0.0001	****	Yes				Column Factor	67.11	<0.0001	****	Yes
ANOVA table	SS (Type III)	DF	MS	F (DFn, DFd)	P value			ANOVA table	SS (Type III)	DF	MS	F (DFn, DFd)	P value
Interaction	8.366e-05	1	8.366e-05	F (1, 27) = 0.5545	P=0.4629			Interaction	0.09492	1	0.09492	F (1, 26) = 0.1673	P=0.6858
Row Factor	3.297e-05	1	3.297e-05	F (1, 27) = 0.2185	P=0.6439			Row Factor	0.06924	1	0.06924	F (1, 26) = 0.1221	P=0.7296
Column Factor	0.01633	1	0.01633	F (1, 27) = 108.2	P<0.0001			Column Factor	31.18	1	31.18	F (1, 26) = 54.98	P<0.0001
Residual	0.004074	27	0.0001509					Residual	14.75	26	0.5672
Total	0.02043	30						Total	46.46	29
Difference between column means								Difference between column means
Predicted (LS) mean of PBS	0.0352							Predicted (LS) mean of PBS	1.001
Predicted (LS) mean of PFF	0.08118							Predicted (LS) mean of PFF	3.044
Difference between predicted means	-0.04598							Difference between predicted means	-2.044
SE of difference	0.00442							SE of difference	0.2756
95% CI of difference	-0.05505 to -0.03691							95% CI of difference	-2.610 to -1.477
Difference between row means								Difference between row means
Predicted (LS) mean of Male	0.05716							Predicted (LS) mean of Male	2.07
Predicted (LS) mean of Female	0.05922							Predicted (LS) mean of Female	1.974
Difference between predicted means	-0.002066							Difference between predicted means	0.0963
SE of difference	0.00442							SE of difference	0.2756
95% CI of difference	-0.01113 to 0.007002							95% CI of difference	-0.4702 to 0.6628
Interaction CI								Interaction CI
Mean diff, A1 - B1	-0.04269							Mean diff, A1 - B1	-2.156
Mean diff, A2 - B2	-0.04927							Mean diff, A2 - B2	-1.931
(A1 -B1) - (A2 - B2)	0.006582							(A1 -B1) - (A2 - B2)	-0.2255
95% CI of difference	-0.01155 to 0.02472							95% CI of difference	-1.359 to 0.9076
(B1 - A1) - (B2 - A2)	-0.006582							(B1 - A1) - (B2 - A2)	0.2255
95% CI of difference	-0.02472 to 0.01155							95% CI of difference	-0.9076 to 1.359
Data summary								Data summary
Number of columns (Column Factor)	2							Number of columns (Column Factor)	2
Number of rows (Row Factor)	2							Number of rows (Row Factor)	2
Number of values	31							Number of values	30

## Sheet: C1qa
Table Analyzed	Ipsi SNc_C1q/RPL13_PBS/PFF
Two-way ANOVA	Ordinary
Alpha	0.05
Source of Variation	% of total variation	P value	P value summary	Significant?
Interaction	4.775	0.0703	ns	No
Sex	0.1704	0.7249	ns	No
Treatment (PFF/PBS)	57.3	<0.0001	****	Yes
ANOVA table	SS	DF	MS	F (DFn, DFd)	P value
Interaction	0.001612	1	0.001612	F (1, 28) = 3.541	P=0.0703
Row Factor	5.751e-05	1	5.751e-05	F (1, 28) = 0.1264	P=0.7249
Column Factor	0.01934	1	0.01934	F (1, 28) = 42.50	P<0.0001
Residual	0.01274	28	0.0004551
Difference between column means
Mean of PBS	0.1081
Mean of PFF	0.1573
Difference between means	-0.04917
SE of difference	0.007542
95% CI of difference	-0.06462 to -0.03372
Difference between row means
Mean of Male	0.1341
Mean of Female	0.1314
Difference between means	0.002681
SE of difference	0.007542
95% CI of difference	-0.01277 to 0.01813
Interaction CI
Mean diff, A1 - B1	-0.06336
Mean diff, A2 - B2	-0.03497
(A1 -B1) - (A2 - B2)	-0.02839
95% CI of difference	-0.05929 to 0.002513
(B1 - A1) - (B2 - A2)	0.02839
95% CI of difference	-0.002513 to 0.05929
Data summary
Number of columns (Column Factor)	2
Number of rows (Row Factor)	2
Number of values	32

## Sheet: C1r
Table Analyzed	Ipsi SNc_C1r/RPL13_PBS/PFF
Two-way ANOVA	Ordinary
Alpha	0.05
Source of Variation	% of total variation	P value	P value summary	Significant?
Interaction	6.144	0.0354	*	Yes
Row Factor	1.577	0.2712	ns	No
Column Factor	58.28	<0.0001	****	Yes
ANOVA table	SS (Type III)	DF	MS	F (DFn, DFd)	P value
Interaction	7.217e-05	1	7.217e-05	F (1, 26) = 4.923	P=0.0354
Row Factor	1.852e-05	1	1.852e-05	F (1, 26) = 1.264	P=0.2712
Column Factor	0.0006845	1	0.0006845	F (1, 26) = 46.70	P<0.0001
Residual	0.0003811	26	1.466e-05
Difference between column means
Predicted (LS) mean of PBS	0.007296
Predicted (LS) mean of PFF	0.01687
Difference between predicted means	-0.009575
SE of difference	0.001401
95% CI of difference	-0.01246 to -0.006695
Difference between row means
Predicted (LS) mean of Male	0.01287
Predicted (LS) mean of Female	0.0113
Difference between predicted means	0.001575
SE of difference	0.001401
95% CI of difference	-0.001305 to 0.004455
Interaction CI
Mean diff, A1 - B1	-0.01268
Mean diff, A2 - B2	-0.006466
(A1 -B1) - (A2 - B2)	-0.006218
95% CI of difference	-0.01198 to -0.0004577
(B1 - A1) - (B2 - A2)	0.006218
95% CI of difference	0.0004577 to 0.01198
Data summary
Number of columns (Column Factor)	2
Number of rows (Row Factor)	2
Number of values	30

## Sheet: C4b
Table Analyzed	Ipsi SNc_C4b/RPL13_PBS/PFF
Two-way ANOVA	Ordinary
Alpha	0.05
Source of Variation	% of total variation	P value	P value summary	Significant?
Interaction	0.6529	0.4951	ns	No
Row Factor	0.2037	0.7023	ns	No
Column Factor	63.73	<0.0001	****	Yes
ANOVA table	SS (Type III)	DF	MS	F (DFn, DFd)	P value
Interaction	1.212e-07	1	1.212e-07	F (1, 26) = 0.4787	P=0.4951
Row Factor	3.781e-08	1	3.781e-08	F (1, 26) = 0.1493	P=0.7023
Column Factor	1.183e-05	1	1.183e-05	F (1, 26) = 46.73	P<0.0001
Residual	6.583e-06	26	2.532e-07
Total	1.857e-05	29
Difference between column means
Predicted (LS) mean of PBS	0.0005619
Predicted (LS) mean of PFF	0.001821
Difference between predicted means	-0.001259
SE of difference	0.0001841
95% CI of difference	-0.001637 to -0.0008803
Difference between row means
Predicted (LS) mean of Male	0.001227
Predicted (LS) mean of Female	0.001156
Difference between predicted means	7.116e-05
SE of difference	0.0001841
95% CI of difference	-0.0003074 to 0.0004497
Interaction CI
Mean diff, A1 - B1	-0.001386
Mean diff, A2 - B2	-0.001131
(A1 -B1) - (A2 - B2)	-0.0002548
95% CI of difference	-0.001012 to 0.0005022
(B1 - A1) - (B2 - A2)	0.0002548
95% CI of difference	-0.0005022 to 0.001012
Data summary
Number of columns (Column Factor)	2
Number of rows (Row Factor)	2
Number of values	30

## Sheet: MASP
Table Analyzed	Ipsi SNc_MASP1/RPL13_PBS/Mono/PFF
Two-way ANOVA	Ordinary
Alpha	0.05
Source of Variation	% of total variation	P value	P value summary	Significant?
Interaction	0.003107	0.9653	ns	No
Sex	3.55	0.1494	ns	No
Treatment	51.22	<0.0001	****	Yes
ANOVA table	SS	DF	MS	F (DFn, DFd)	P value
Interaction	3.125e-08	1	3.125e-08	F (1, 28) = 0.001924	P=0.9653
Sex	3.57e-05	1	3.57e-05	F (1, 28) = 2.198	P=0.1494
Treatment	0.0005152	1	0.0005152	F (1, 28) = 31.72	P<0.0001
Residual	0.0004548	28	1.624e-05
Total	0.001006	31
Difference between column means
Mean of PBS	0.03105
Mean of PFF	0.03908
Difference between means	-0.008025
SE of difference	0.001425
95% CI of difference	-0.01094 to -0.005106
Difference between row means
Mean of Male	0.03612
Mean of Female	0.03401
Difference between means	0.002113
SE of difference	0.001425
95% CI of difference	-0.0008064 to 0.005031
Interaction CI
Mean diff, A1 - B1	-0.007963
Mean diff, A2 - B2	-0.008087
(A1 -B1) - (A2 - B2)	0.000125
95% CI of difference	-0.005713 to 0.005963
(B1 - A1) - (B2 - A2)	-0.000125
95% CI of difference	-0.005963 to 0.005713
Data summary
Number of columns (Treatment)	2
Number of rows (Sex)	2
Number of values	32

## Sheet: MBL2
Table Analyzed	Ipsi SNc_MBL2/RPL13_PBS/Mono/PFF
Two-way ANOVA	Ordinary
Alpha	0.05
Source of Variation	% of total variation	P value	P value summary	Significant?
Interaction	0.1667	0.8292	ns	No
Sex	0.1209	0.8542	ns	No
Treatment (PFF/PBS)	1.276	0.5517	ns	No
ANOVA table	SS	DF	MS	F (DFn, DFd)	P value
Interaction	0.001086	1	0.001086	F (1, 28) = 0.04743	P=0.8292
Row Factor	0.0007869	1	0.0007869	F (1, 28) = 0.03438	P=0.8542
Column Factor	0.008309	1	0.008309	F (1, 28) = 0.3630	P=0.5517
Residual	0.6409	28	0.02289
Difference between column means
Mean of PBS	1.032
Mean of PFF	1.065
Difference between means	-0.03223
SE of difference	0.05349
95% CI of difference	-0.1418 to 0.07734
Difference between row means
Mean of Male	1.044
Mean of Female	1.053
Difference between means	-0.009918
SE of difference	0.05349
95% CI of difference	-0.1195 to 0.09965
Interaction CI
Mean diff, A1 - B1	-0.04388
Mean diff, A2 - B2	-0.02058
(A1 -B1) - (A2 - B2)	-0.0233
95% CI of difference	-0.2424 to 0.1958
(B1 - A1) - (B2 - A2)	0.0233
95% CI of difference	-0.1958 to 0.2424
Data summary
Number of columns (Column Factor)	2
Number of rows (Row Factor)	2
Number of values	32

## Sheet: CfD
Table Analyzed	Ipsi SNc_CfD/RPL13_PBS/PFF
Two-way ANOVA	Ordinary
Alpha	0.05
Source of Variation	% of total variation	P value	P value summary	Significant?
Interaction	0.2692	0.7249	ns	No
Row Factor	4.347	0.1645	ns	No
Column Factor	38.95	0.0002	***	Yes
ANOVA table	SS (Type III)	DF	MS	F (DFn, DFd)	P value
Interaction	8.956e-08	1	8.956e-08	F (1, 27) = 0.1264	P=0.7249
Row Factor	1.446e-06	1	1.446e-06	F (1, 27) = 2.041	P=0.1645
Column Factor	1.296e-05	1	1.296e-05	F (1, 27) = 18.29	P=0.0002
Residual	1.913e-05	27	7.084e-07
Difference between column means
Predicted (LS) mean of PBS	0.003117
Predicted (LS) mean of PFF	0.004413
Difference between predicted means	-0.001295
SE of difference	0.0003028
95% CI of difference	-0.001917 to -0.0006738
Difference between row means
Predicted (LS) mean of Male	0.003981
Predicted (LS) mean of Female	0.003549
Difference between predicted means	0.0004327
SE of difference	0.0003028
95% CI of difference	-0.0001887 to 0.001054
Interaction CI
Mean diff, A1 - B1	-0.001188
Mean diff, A2 - B2	-0.001403
(A1 -B1) - (A2 - B2)	0.0002154
95% CI of difference	-0.001027 to 0.001458
(B1 - A1) - (B2 - A2)	-0.0002154
95% CI of difference	-0.001458 to 0.001027
Data summary
Number of columns (Column Factor)	2
Number of rows (Row Factor)	2
Number of values	31

## Sheet: CfB
Table Analyzed	Ipsi SNc_CfB/RPL13_PBS/PFF
Two-way ANOVA	Ordinary
Alpha	0.05
Source of Variation	% of total variation	P value	P value summary	Significant?
Interaction	2.19	0.3356	ns	No
Sex	0.2082	0.7647	ns	No
Treatment (PFF/PBS)	38.33	0.0004	***	Yes
ANOVA table	SS (Type III)	DF	MS	F (DFn, DFd)	P value
Interaction	1.473e-05	1	1.473e-05	F (1, 26) = 0.9623	P=0.3356
Row Factor	1.4e-06	1	1.4e-06	F (1, 26) = 0.09148	P=0.7647
Column Factor	0.0002578	1	0.0002578	F (1, 26) = 16.84	P=0.0004
Residual	0.0003979	26	1.531e-05
Difference between column means
Predicted (LS) mean of PBS	0.009743
Predicted (LS) mean of Group B	0.01562
Difference between predicted means	-0.005876
SE of difference	0.001432
95% CI of difference	-0.008819 to -0.002933
Difference between row means
Predicted (LS) mean of Male	0.0129
Predicted (LS) mean of Female	0.01246
Difference between predicted means	0.000433
SE of difference	0.001432
95% CI of difference	-0.002510 to 0.003376
Interaction CI
Mean diff, A1 - B1	-0.00728
Mean diff, A2 - B2	-0.004471
(A1 -B1) - (A2 - B2)	-0.002809
95% CI of difference	-0.008695 to 0.003077
(B1 - A1) - (B2 - A2)	0.002809
95% CI of difference	-0.003077 to 0.008695
Data summary
Number of columns (Column Factor)	2
Number of rows (Row Factor)	2
Number of values	30

## Sheet: CLU
Table Analyzed	Ipsi SNc_CLU/RPL13_PBS/Mono/PFF
Two-way ANOVA	Ordinary
Alpha	0.05
Source of Variation	% of total variation	P value	P value summary	Significant?
Interaction	2.491	0.3378	ns	No
Row Factor	0.3585	0.7142	ns	No
Column Factor	23.83	0.0054	**	Yes
ANOVA table	SS	DF	MS	F (DFn, DFd)	P value
Interaction	0.0136	1	0.0136	F (1, 28) = 0.9512	P=0.3378
Row Factor	0.001957	1	0.001957	F (1, 28) = 0.1369	P=0.7142
Column Factor	0.1301	1	0.1301	F (1, 28) = 9.102	P=0.0054
Residual	0.4002	28	0.01429
Total	0.5459	31
Difference between column means
Mean of PBS	1
Mean of PFF	1.128
Difference between means	-0.1275
SE of difference	0.04227
95% CI of difference	-0.2141 to -0.04094
Difference between row means
Mean of Male	1.056
Mean of Female	1.072
Difference between means	-0.01564
SE of difference	0.04227
95% CI of difference	-0.1022 to 0.07095
Interaction CI
Mean diff, A1 - B1	-0.0863
Mean diff, A2 - B2	-0.1688
(A1 -B1) - (A2 - B2)	0.08245
95% CI of difference	-0.09072 to 0.2556
(B1 - A1) - (B2 - A2)	-0.08245
95% CI of difference	-0.2556 to 0.09072
Data summary
Number of columns (Column Factor)	2
Number of rows (Row Factor)	2
Number of values	32

## Sheet: CfH
Table Analyzed	Ipsi SNc_CFH/RPL13_PBS/PFF
Two-way ANOVA	Ordinary
Alpha	0.05
Source of Variation	% of total variation	P value	P value summary	Significant?
Interaction	0.2652	0.6801	ns	No
Row Factor	3.249	0.1564	ns	No
Column Factor	58.41	<0.0001	****	Yes
ANOVA table	SS (Type III)	DF	MS	F (DFn, DFd)	P value
Interaction	1.998e-05	1	1.998e-05	F (1, 26) = 0.1739	P=0.6801
Row Factor	0.0002447	1	0.0002447	F (1, 26) = 2.130	P=0.1564
Column Factor	0.0044	1	0.0044	F (1, 26) = 38.30	P<0.0001
Residual	0.002987	26	0.0001149
Difference between column means
Predicted (LS) mean of PBS	0.04039
Predicted (LS) mean of PFF	0.06467
Difference between predicted means	-0.02428
SE of difference	0.003922
95% CI of difference	-0.03234 to -0.01621
Difference between row means
Predicted (LS) mean of Male	0.04967
Predicted (LS) mean of Female	0.05539
Difference between predicted means	-0.005725
SE of difference	0.003922
95% CI of difference	-0.01379 to 0.002337
Interaction CI
Mean diff, A1 - B1	-0.02591
Mean diff, A2 - B2	-0.02264
(A1 -B1) - (A2 - B2)	-0.003271
95% CI of difference	-0.01940 to 0.01285
(B1 - A1) - (B2 - A2)	0.003271
95% CI of difference	-0.01285 to 0.01940
Data summary
Number of columns (Column Factor)	2
Number of rows (Row Factor)	2
Number of values	30

[truncated: 10 more sheets: Cr1l, CD55, CD59, CD46, NPTX1, NPTX2, NPTXR, C3aR, C5aR, ITGAM]
