# Supplementary material for: Complement dysregulation during the early phases of synucleinopathy
Source: Acta Neuropathol. 2026 Jul 20;152(1):7. doi: 10.1007/s00401-026-03057-8 (PMC13385250; doi:10.1007/s00401-026-03057-8)
Supplement: Supplementary file 6 — Supplementary file6 (XLSX 35 kb) [file 401_2026_3057_MOESM6_ESM.xlsx]

## Sheet: ST_pSyn and a-syn
Table Analyzed	ST_pSyn monomer						Table Analyzed	ST_pSyn multimer
														Table Analyzed	ST_pSyn whole lane
Two-way ANOVA	Ordinary						Two-way ANOVA	Ordinary													Table Analyzed	ST_a-syn monomer
Alpha	0.05						Alpha	0.05						Two-way ANOVA	Ordinary
														Alpha	0.05						Two-way ANOVA	Ordinary
Source of Variation	% of total variation	P value	P value summary	Significant?			Source of Variation	% of total variation	P value	P value summary	Significant?										Alpha	0.05
Interaction	0.3035	0.7774	ns	No			Interaction	0.03931	0.8833	ns	No			Source of Variation	% of total variation	P value	P value summary	Significant?
Sex	1.121	0.5883	ns	No			Sex	0.01081	0.9386	ns	No			Interaction	0.02471	0.9191	ns	No			Source of Variation	% of total variation	P value	P value summary	Significant?
Treatment (PBS/PFF)	43.65	0.0036	**	Yes			Treatment (PBS/PFF)	73.29	<0.0001	****	Yes			Sex	0.3039	0.7223	ns	No			Interaction	3.899	0.3649	ns	No
														Treatment (PBS/PFF)	64.82	<0.0001	****	Yes			Sex	0.1789	0.8441	ns	No
ANOVA table	SS (Type III)	DF	MS	F (DFn, DFd)	P value		ANOVA table	SS (Type III)	DF	MS	F (DFn, DFd)	P value									Treatment (PBS/PFF)	27.71	0.025	*	Yes
Interaction	2.211e-06	1	2.211e-06	F (1, 15) = 0.08285	P=0.7774		Interaction	4.241e-07	1	4.241e-07	F (1, 15) = 0.02228	P=0.8833		ANOVA table	SS (Type III)	DF	MS	F (DFn, DFd)	P value
Sex	8.167e-06	1	8.167e-06	F (1, 15) = 0.3060	P=0.5883		Sex	1.166e-07	1	1.166e-07	F (1, 15) = 0.006126	P=0.9386		Interaction	8.379e-07	1	8.379e-07	F (1, 15) = 0.01066	P=0.9191		ANOVA table	SS (Type III)	DF	MS	F (DFn, DFd)	P value
Treatment (PBS/PFF)	0.000318	1	0.000318	F (1, 15) = 11.92	P=0.0036		Treatment (PBS/PFF)	0.0007905	1	0.0007905	F (1, 15) = 41.53	P<0.0001		Sex	1.031e-05	1	1.031e-05	F (1, 15) = 0.1311	P=0.7223		Interaction	0.002022	1	0.002022	F (1, 15) = 0.8730	P=0.3649
Residual	0.0004003	15	2.669e-05				Residual	0.0002855	15	1.903e-05				Treatment (PBS/PFF)	0.002198	1	0.002198	F (1, 15) = 27.96	P<0.0001		Sex	9.277e-05	1	9.277e-05	F (1, 15) = 0.04005	P=0.8441
														Residual	0.001179	15	7.861e-05				Treatment (PBS/PFF)	0.01437	1	0.01437	F (1, 15) = 6.205	P=0.0250
Difference between column means							Difference between column means														Residual	0.03475	15	0.002317
Predicted (LS) mean of PBS	0.01879						Predicted (LS) mean of PBS	0.0009262						Difference between column means
Predicted (LS) mean of PFF	0.02701						Predicted (LS) mean of PFF	0.01389						Predicted (LS) mean of PBS	0.0198						Difference between column means
Difference between predicted means	-0.008221						Difference between predicted means	-0.01296						Predicted (LS) mean of PFF	0.04141						Predicted (LS) mean of PBS	0.2689
SE of difference	0.002381						SE of difference	0.002011						Difference between predicted means	-0.02161						Predicted (LS) mean of PFF	0.2136
95% CI of difference	-0.01330 to -0.003145						95% CI of difference	-0.01725 to -0.008674						SE of difference	0.004087						Difference between predicted means	0.05527
														95% CI of difference	-0.03032 to -0.01290						SE of difference	0.02219
Difference between row means							Difference between row means														95% CI of difference	0.007975 to 0.1026
Predicted (LS) mean of Male	0.02224						Predicted (LS) mean of Male	0.007328						Difference between row means
Predicted (LS) mean of Female	0.02355						Predicted (LS) mean of Female	0.007485						Predicted (LS) mean of Male	0.02986						Difference between row means
Difference between predicted means	-0.001317						Difference between predicted means	-0.0001574						Predicted (LS) mean of Female	0.03134						Predicted (LS) mean of Male	0.2435
SE of difference	0.002381						SE of difference	0.002011						Difference between predicted means	-0.00148						Predicted (LS) mean of Female	0.239
95% CI of difference	-0.006393 to 0.003758						95% CI of difference	-0.004444 to 0.004129						SE of difference	0.004087						Difference between predicted means	0.00444
														95% CI of difference	-0.01019 to 0.007232						SE of difference	0.02219
Interaction CI							Interaction CI														95% CI of difference	-0.04285 to 0.05173
Mean diff, A1 - B1	-0.008906						Mean diff, A1 - B1	-0.01266						Interaction CI
Mean diff, A2 - B2	-0.007535						Mean diff, A2 - B2	-0.01326						Mean diff, A1 - B1	-0.02203						Interaction CI
(A1 -B1) - (A2 - B2)	-0.001371						(A1 -B1) - (A2 - B2)	0.0006004						Mean diff, A2 - B2	-0.02119						Mean diff, A1 - B1	0.076
95% CI of difference	-0.01152 to 0.008781						95% CI of difference	-0.007973 to 0.009174						(A1 -B1) - (A2 - B2)	-0.0008439						Mean diff, A2 - B2	0.03454
(B1 - A1) - (B2 - A2)	0.001371						(B1 - A1) - (B2 - A2)	-0.0006004						95% CI of difference	-0.01827 to 0.01658						(A1 -B1) - (A2 - B2)	0.04146
95% CI of difference	-0.008781 to 0.01152						95% CI of difference	-0.009174 to 0.007973						(B1 - A1) - (B2 - A2)	0.0008439						95% CI of difference	-0.05312 to 0.1360
														95% CI of difference	-0.01658 to 0.01827						(B1 - A1) - (B2 - A2)	-0.04146
Data summary							Data summary														95% CI of difference	-0.1360 to 0.05312
Number of columns (Treatment (PBS/PFF))	2						Number of columns (Treatment (PBS/PFF))	2						Data summary
Number of rows (Sex)	2						Number of rows (Sex)	2						Number of columns (Treatment (PBS/PFF))	2						Data summary
Number of values	19						Number of values	19						Number of rows (Sex)	2						Number of columns (Treatment (PBS/PFF))	2
														Number of values	19						Number of rows (Sex)	2
																					Number of values	19

## Sheet: SN_pSyn and a-syn
Table Analyzed	SN_pSyn monomer													Table Analyzed	SN_pSyn whole lane
							Table Analyzed	SN_pSyn multimer													Table Analyzed	SN_a-syn monomer
Two-way ANOVA	Ordinary													Two-way ANOVA	Ordinary
Alpha	0.05						Two-way ANOVA	Ordinary						Alpha	0.05						Two-way ANOVA	Ordinary
							Alpha	0.05													Alpha	0.05
Source of Variation	% of total variation	P value	P value summary	Significant?										Source of Variation	% of total variation	P value	P value summary	Significant?
Interaction	1.512e-06	0.9996	ns	No			Source of Variation	% of total variation	P value	P value summary	Significant?			Interaction	0.191	0.8514	ns	No			Source of Variation	% of total variation	P value	P value summary	Significant?
Sex	3.773	0.4008	ns	No			Interaction	8.209	0.0855	ns	No			Sex	7.005	0.2666	ns	No			Interaction	7.587	0.2087	ns	No
Treatment (PBS/PFF)	19.44	0.0685	ns	No			Sex	8.086	0.0876	ns	No			Treatment (PBS/PFF)	12.65	0.1418	ns	No			Sex	0.8396	0.6684	ns	No
							Treatment (PBS/PFF)	52.46	0.0003	***	Yes										Treatment (PBS/PFF)	26.16	0.0276	*	Yes
ANOVA table	SS (Type III)	DF	MS	F (DFn, DFd)	P value									ANOVA table	SS (Type III)	DF	MS	F (DFn, DFd)	P value
Interaction	1.98e-10	1	1.98e-10	F (1, 15) = 2.997e-007	P=0.9996		ANOVA table	SS (Type III)	DF	MS	F (DFn, DFd)	P value		Interaction	2.555e-05	1	2.555e-05	F (1, 15) = 0.03631	P=0.8514		ANOVA table	SS (Type III)	DF	MS	F (DFn, DFd)	P value
Sex	0.0004941	1	0.0004941	F (1, 15) = 0.7479	P=0.4008		Interaction	2.551e-05	1	2.551e-05	F (1, 15) = 3.390	P=0.0855		Sex	0.000937	1	0.000937	F (1, 15) = 1.331	P=0.2666		Interaction	0.05325	1	0.05325	F (1, 15) = 1.725	P=0.2087
Treatment (PBS/PFF)	0.002546	1	0.002546	F (1, 15) = 3.854	P=0.0685		Sex	2.513e-05	1	2.513e-05	F (1, 15) = 3.339	P=0.0876		Treatment (PBS/PFF)	0.001693	1	0.001693	F (1, 15) = 2.405	P=0.1418		Sex	0.005893	1	0.005893	F (1, 15) = 0.1909	P=0.6684
Residual	0.00991	15	0.0006607				Treatment (PBS/PFF)	0.0001631	1	0.0001631	F (1, 15) = 21.66	P=0.0003		Residual	0.01056	15	0.0007038				Treatment (PBS/PFF)	0.1836	1	0.1836	F (1, 15) = 5.949	P=0.0276
							Residual	0.0001129	15	7.527e-06											Residual	0.463	15	0.03086
Difference between column means														Difference between column means							Total	0.7019	18
Predicted (LS) mean of PBS	0.0775						Difference between column means							Predicted (LS) mean of PBS	0.08041
Predicted (LS) mean of PFF	0.05424						Predicted (LS) mean of PBS	0.0009459						Predicted (LS) mean of PFF	0.06145						Difference between column means
Difference between predicted means	0.02326						Predicted (LS) mean of PFF	0.006832						Difference between predicted means	0.01896						Predicted (LS) mean of PBS	0.7422
SE of difference	0.01185						Difference between predicted means	-0.005887						SE of difference	0.01223						Predicted (LS) mean of PFF	0.5447
95% CI of difference	-0.001995 to 0.04851						SE of difference	0.001265						95% CI of difference	-0.007101 to 0.04503						Difference between predicted means	0.1975
							95% CI of difference	-0.008582 to -0.003191													SE of difference	0.08099
Difference between row means														Difference between row means							95% CI of difference	0.02492 to 0.3701
Predicted (LS) mean of Male	0.06075						Difference between row means							Predicted (LS) mean of Male	0.06387
Predicted (LS) mean of Female	0.07099						Predicted (LS) mean of Male	0.002734						Predicted (LS) mean of Female	0.07798						Difference between row means
Difference between predicted means	-0.01025						Predicted (LS) mean of Female	0.005045						Difference between predicted means	-0.01411						Predicted (LS) mean of Male	0.6258
SE of difference	0.01185						Difference between predicted means	-0.002311						SE of difference	0.01223						Predicted (LS) mean of Female	0.6612
95% CI of difference	-0.03550 to 0.01501						SE of difference	0.001265						95% CI of difference	-0.04018 to 0.01196						Difference between predicted means	-0.03539
							95% CI of difference	-0.005007 to 0.0003847													SE of difference	0.08099
Interaction CI														Interaction CI							95% CI of difference	-0.2080 to 0.1372
Mean diff, A1 - B1	0.02325						Interaction CI							Mean diff, A1 - B1	0.0213
Mean diff, A2 - B2	0.02327						Mean diff, A1 - B1	-0.003558						Mean diff, A2 - B2	0.01663						Interaction CI
(A1 -B1) - (A2 - B2)	-1.297e-05						Mean diff, A2 - B2	-0.008215						(A1 -B1) - (A2 - B2)	0.00466						Mean diff, A1 - B1	0.09115
95% CI of difference	-0.05052 to 0.05050						(A1 -B1) - (A2 - B2)	0.004657						95% CI of difference	-0.04747 to 0.05679						Mean diff, A2 - B2	0.3039
(B1 - A1) - (B2 - A2)	1.297e-05						95% CI of difference	-0.0007344 to 0.01005						(B1 - A1) - (B2 - A2)	-0.00466						(A1 -B1) - (A2 - B2)	-0.2128
95% CI of difference	-0.05050 to 0.05052						(B1 - A1) - (B2 - A2)	-0.004657						95% CI of difference	-0.05679 to 0.04747						95% CI of difference	-0.5580 to 0.1325
							95% CI of difference	-0.01005 to 0.0007344													(B1 - A1) - (B2 - A2)	0.2128
Data summary														Data summary							95% CI of difference	-0.1325 to 0.5580
Number of columns (Treatment (PBS/PFF))	2						Data summary							Number of columns (Treatment (PBS/PFF))	2
Number of rows (Sex)	2						Number of columns (Treatment (PBS/PFF))	2						Number of rows (Sex)	2						Data summary
Number of values	19						Number of rows (Sex)	2						Number of values	19						Number of columns (Treatment (PBS/PFF))	2
							Number of values	19													Number of rows (Sex)	2
																					Number of values	19

## Sheet: ST_C3
							Table Analyzed	ST_C3 alpha chain						Table Analyzed	ST_iC3b alpha chain						Table Analyzed	ST_C3c alpha chain
Table Analyzed	ST_C3
							Two-way ANOVA	Ordinary						Two-way ANOVA	Ordinary						Two-way ANOVA	Ordinary
Two-way ANOVA	Ordinary						Alpha	0.05						Alpha	0.05						Alpha	0.05
Alpha	0.05
							Source of Variation	% of total variation	P value	P value summary	Significant?			Source of Variation	% of total variation	P value	P value summary	Significant?			Source of Variation	% of total variation	P value	P value summary	Significant?
Source of Variation	% of total variation	P value	P value summary	Significant?			Interaction	0.1797	0.9644	ns	No			Interaction	1.021	0.7142	ns	No			Interaction	9.503	0.1204	ns	No
Interaction	2.263	0.7081	ns	No			Sex	0.0352	0.9061	ns	No			Sex	0.6444	0.5179	ns	No			Sex	1.746	0.365	ns	No
Sex	0.8695	0.6088	ns	No			Treatment (PBS/PFF/Mono)	42.77	0.0016	**	Yes			Treatment (PBS/PFF/Mono)	61.92	<0.0001	****	Yes			Treatment (PBS/PFF/Mono)	39.01	0.001	***	Yes
Treatment (PBS/PFF/Mono)	21.22	0.0556	ns	No
							ANOVA table	SS (Type III)	DF	MS	F (DFn, DFd)	P value		ANOVA table	SS (Type III)	DF	MS	F (DFn, DFd)	P value		ANOVA table	SS (Type III)	DF	MS	F (DFn, DFd)	P value
ANOVA table	SS (Type III)	DF	MS	F (DFn, DFd)	P value		Interaction	1.136e-09	2	5.68e-10	F (2, 23) = 0.03629	P=0.9644		Interaction	7.156e-10	2	3.578e-10	F (2, 23) = 0.3416	P=0.7142		Interaction	2.013e-08	2	1.006e-08	F (2, 23) = 2.324	P=0.1204
Interaction	4.852e-10	2	2.426e-10	F (2, 23) = 0.3505	P=0.7081		Sex	2.225e-10	1	2.225e-10	F (1, 23) = 0.01421	P=0.9061		Sex	4.517e-10	1	4.517e-10	F (1, 23) = 0.4313	P=0.5179		Sex	3.698e-09	1	3.698e-09	F (1, 23) = 0.8539	P=0.3650
Sex	1.864e-10	1	1.864e-10	F (1, 23) = 0.2693	P=0.6088		Treatment (PBS/PFF/Mono)	2.703e-07	2	1.352e-07	F (2, 23) = 8.635	P=0.0016		Treatment (PBS/PFF/Mono)	4.341e-08	2	2.171e-08	F (2, 23) = 20.72	P<0.0001		Treatment (PBS/PFF/Mono)	8.263e-08	2	4.132e-08	F (2, 23) = 9.541	P=0.0010
Treatment (PBS/PFF/Mono)	4.549e-09	2	2.275e-09	F (2, 23) = 3.286	P=0.0556		Residual	3.6e-07	23	1.565e-08				Residual	2.409e-08	23	1.047e-09				Residual	9.96e-08	23	4.33e-09
Residual	1.592e-08	23	6.923e-10				Total	6.321e-07	28					Total	7.01e-08	28					Total	2.118e-07	28
Total	2.144e-08	28
							Difference between row means							Difference between row means							Difference between row means
Difference between row means							Predicted (LS) mean of Male	0.0002368						Predicted (LS) mean of Male	6.629e-05						Predicted (LS) mean of Male	8.556e-05
Predicted (LS) mean of Male	6.176e-05						Predicted (LS) mean of Female	0.0002313						Predicted (LS) mean of Female	5.837e-05						Predicted (LS) mean of Female	0.0001082
Predicted (LS) mean of Female	5.667e-05						Difference between predicted means	5.559e-06						Difference between predicted means	7.921e-06						Difference between predicted means	-2.266e-05
Difference between predicted means	5.088e-06						SE of difference	4.663e-05						SE of difference	1.206e-05						SE of difference	2.452e-05
SE of difference	9.806e-06						95% CI of difference	-9.089e-005 to 0.0001020						95% CI of difference	-1.703e-005 to 3.287e-005						95% CI of difference	-7.339e-005 to 2.807e-005
95% CI of difference	-1.520e-005 to 2.537e-005
							Data summary							Data summary							Data summary
Data summary							Number of columns (Treatment (PBS/PFF/Mono))	3						Number of columns (Treatment (PBS/PFF/Mono))	3						Number of columns (Treatment (PBS/PFF/Mono))	3
Number of columns (Treatment (PBS/PFF/Mono))	3						Number of rows (Sex)	2						Number of rows (Sex)	2						Number of rows (Sex)	2
Number of rows (Sex)	2						Number of values	29						Number of values	29						Number of values	29
Number of values	29

## Sheet: SN_C3
Table Analyzed	SN_C3						Table Analyzed	SN_C3 alpha chain						Table Analyzed	SN_iC3b alpha chain						Table Analyzed	SN_C3c alpha chain
Two-way ANOVA	Ordinary						Two-way ANOVA	Ordinary						Two-way ANOVA	Ordinary						Two-way ANOVA	Ordinary
Alpha	0.05						Alpha	0.05						Alpha	0.05						Alpha	0.05
Source of Variation	% of total variation	P value	P value summary	Significant?			Source of Variation	% of total variation	P value	P value summary	Significant?			Source of Variation	% of total variation	P value	P value summary	Significant?			Source of Variation	% of total variation	P value	P value summary	Significant?
Interaction	1.5	0.6258	ns	No			Interaction	1.635	0.7365	ns	No			Interaction	4.485	0.3671	ns	No			Interaction	0.1871	0.9596	ns	No
Sex	0.003916	0.9606	ns	No			Sex	0.4451	0.685	ns	No			Sex	0.0008955	0.9839	ns	No			Sex	1.21	0.4723	ns	No
Treatment (PBS/PFF/Mono)	61.79	<0.0001	****	Yes			Treatment (PBS/PFF/Mono)	36.18	0.0046	**	Yes			Treatment (PBS/PFF/Mono)	44.29	0.0006	***	Yes			Treatment (PBS/PFF/Mono)	45.66	0.0007	***	Yes
ANOVA table	SS (Type III)	DF	MS	F (DFn, DFd)	P value		ANOVA table	SS (Type III)	DF	MS	F (DFn, DFd)	P value		ANOVA table	SS (Type III)	DF	MS	F (DFn, DFd)	P value		ANOVA table	SS (Type III)	DF	MS	F (DFn, DFd)	P value
Interaction	8.059e-10	2	4.03e-10	F (2, 23) = 0.4785	P=0.6258		Interaction	7.741e-09	2	3.87e-09	F (2, 23) = 0.3100	P=0.7365		Interaction	3.784e-09	2	1.892e-09	F (2, 23) = 1.047	P=0.3671		Interaction	6.886e-10	2	3.443e-10	F (2, 23) = 0.04131	P=0.9596
Sex	2.104e-12	1	2.104e-12	F (1, 23) = 0.002498	P=0.9606		Sex	2.107e-09	1	2.107e-09	F (1, 23) = 0.1688	P=0.6850		Sex	7.555e-13	1	7.555e-13	F (1, 23) = 0.0004181	P=0.9839		Sex	4.451e-09	1	4.451e-09	F (1, 23) = 0.5340	P=0.4723
Treatment (PBS/PFF/Mono)	3.319e-08	2	1.66e-08	F (2, 23) = 19.71	P<0.0001		Treatment (PBS/PFF/Mono)	1.713e-07	2	8.563e-08	F (2, 23) = 6.859	P=0.0046		Treatment (PBS/PFF/Mono)	3.736e-08	2	1.868e-08	F (2, 23) = 10.34	P=0.0006		Treatment (PBS/PFF/Mono)	1.68e-07	2	8.401e-08	F (2, 23) = 10.08	P=0.0007
Residual	1.937e-08	23	8.422e-10				Residual	2.872e-07	23	1.248e-08				Residual	4.156e-08	23	1.807e-09				Residual	1.917e-07	23	8.335e-09
Total	5.372e-08	28					Total	4.734e-07	28					Total	8.437e-08	28					Total	3.679e-07	28
Difference between row means							Difference between row means							Difference between row means							Difference between row means
Predicted (LS) mean of Male	0.0001065						Predicted (LS) mean of Male	0.0004456						Predicted (LS) mean of Male	0.0001206						Predicted (LS) mean of Male	0.0002875
Predicted (LS) mean of Female	0.000107						Predicted (LS) mean of Female	0.0004285						Predicted (LS) mean of Female	0.0001209						Predicted (LS) mean of Female	0.0002627
Difference between predicted means	-5.406e-07						Difference between predicted means	1.711e-05						Difference between predicted means	-3.239e-07						Difference between predicted means	2.486e-05
SE of difference	1.082e-05						SE of difference	4.164e-05						SE of difference	1.584e-05						SE of difference	3.402e-05
95% CI of difference	-2.291e-005 to 2.183e-005						95% CI of difference	-6.903e-005 to 0.0001033						95% CI of difference	-3.310e-005 to 3.245e-005						95% CI of difference	-4.552e-005 to 9.525e-005
Data summary							Data summary							Data summary							Data summary
Number of columns (Treatment (PBS/PFF/Mono))	3						Number of columns (Treatment (PBS/PFF/Mono))	3						Number of columns (Treatment (PBS/PFF/Mono))	3						Number of columns (Treatment (PBS/PFF/Mono))	3
Number of rows (Sex)	2						Number of rows (Sex)	2						Number of rows (Sex)	2						Number of rows (Sex)	2
Number of values	29						Number of values	29						Number of values	29						Number of values	29

## Sheet: ST_C5
Table Analyzed	ST_C5 alpha chain						Table Analyzed	ST_C5 beta chain
Two-way ANOVA	Ordinary						Two-way ANOVA	Ordinary
Alpha	0.05						Alpha	0.05
Source of Variation	% of total variation	P value	P value summary	Significant?			Source of Variation	% of total variation	P value	P value summary	Significant?
Interaction	2.134	0.5719	ns	No			Interaction	0.6733	0.75	ns	No
Sex	0.02925	0.947	ns	No			Sex	0.7351	0.7393	ns	No
Treatment (PBS/PFF)	1.746	0.6088	ns	No			Treatment (PBS/PFF)	2.449	0.5453	ns	No
ANOVA table	SS (Type III)	DF	MS	F (DFn, DFd)	P value		ANOVA table	SS (Type III)	DF	MS	F (DFn, DFd)	P value
Interaction	7.808e-05	1	7.808e-05	F (1, 15) = 0.3339	P=0.5719		Interaction	1.715e-05	1	1.715e-05	F (1, 15) = 0.1053	P=0.7500
Sex	1.07e-06	1	1.07e-06	F (1, 15) = 0.004578	P=0.9470		Sex	1.872e-05	1	1.872e-05	F (1, 15) = 0.1150	P=0.7393
Treatment (PBS/PFF)	6.39e-05	1	6.39e-05	F (1, 15) = 0.2733	P=0.6088		Treatment (PBS/PFF)	6.237e-05	1	6.237e-05	F (1, 15) = 0.3830	P=0.5453
Residual	0.003507	15	0.0002338				Residual	0.002443	15	0.0001628
Difference between column means							Difference between column means
Predicted (LS) mean of PBS	0.03952						Predicted (LS) mean of PBS	0.04029
Predicted (LS) mean of PFF	0.0432						Predicted (LS) mean of PFF	0.04393
Difference between predicted means	-0.003685						Difference between predicted means	-0.003641
SE of difference	0.007049						SE of difference	0.005882
95% CI of difference	-0.01871 to 0.01134						95% CI of difference	-0.01618 to 0.008897
Difference between row means							Difference between row means
Predicted (LS) mean of Male	0.04112						Predicted (LS) mean of Male	0.0431
Predicted (LS) mean of Female	0.0416						Predicted (LS) mean of Female	0.04111
Difference between predicted means	-0.0004769						Difference between predicted means	0.001995
SE of difference	0.007049						SE of difference	0.005882
95% CI of difference	-0.01550 to 0.01455						95% CI of difference	-0.01054 to 0.01453
Interaction CI							Interaction CI
Mean diff, A1 - B1	-0.007758						Mean diff, A1 - B1	-0.00555
Mean diff, A2 - B2	0.0003884						Mean diff, A2 - B2	-0.001732
(A1 -B1) - (A2 - B2)	-0.008147						(A1 -B1) - (A2 - B2)	-0.003818
95% CI of difference	-0.03819 to 0.02190						95% CI of difference	-0.02889 to 0.02126
(B1 - A1) - (B2 - A2)	0.008147						(B1 - A1) - (B2 - A2)	0.003818
95% CI of difference	-0.02190 to 0.03819						95% CI of difference	-0.02126 to 0.02889
Data summary							Data summary
Number of columns (Treatment (PBS/PFF))	2						Number of columns (Treatment (PBS/PFF))	2
Number of rows (Sex)	2						Number of rows (Sex)	2
Number of values	19						Number of values	19

## Sheet: SN_C5
Table Analyzed	SN_C5 alpha chain						Table Analyzed	SN_C5 beta chain
Two-way ANOVA	Ordinary						Two-way ANOVA	Ordinary
Alpha	0.05						Alpha	0.05
Source of Variation	% of total variation	P value	P value summary	Significant?			Source of Variation	% of total variation	P value	P value summary	Significant?
Interaction	1.284	0.6334	ns	No			Interaction	6.721	0.3207	ns	No
Sex	16.33	0.1041	ns	No			Sex	4.02	0.4393	ns	No
Treatment (PBS/PFF)	7.541	0.2571	ns	No			Treatment (PBS/PFF)	1.496	0.6348	ns	No
ANOVA table	SS (Type III)	DF	MS	F (DFn, DFd)	P value		ANOVA table	SS (Type III)	DF	MS	F (DFn, DFd)	P value
Interaction	5.744e-08	1	5.744e-08	F (1, 14) = 0.2377	P=0.6334		Interaction	2.555e-07	1	2.555e-07	F (1, 14) = 1.060	P=0.3207
Sex	7.303e-07	1	7.303e-07	F (1, 14) = 3.022	P=0.1041		Sex	1.528e-07	1	1.528e-07	F (1, 14) = 0.6337	P=0.4393
Treatment (PBS/PFF)	3.372e-07	1	3.372e-07	F (1, 14) = 1.396	P=0.2571		Treatment (PBS/PFF)	5.685e-08	1	5.685e-08	F (1, 14) = 0.2358	P=0.6348
Residual	3.383e-06	14	2.416e-07				Residual	3.375e-06	14	2.411e-07
Difference between column means							Difference between column means
Predicted (LS) mean of PBS	0.002284						Predicted (LS) mean of PBS	0.00219
Predicted (LS) mean of PFF	0.00256						Predicted (LS) mean of PFF	0.002303
Difference between predicted means	-0.0002755						Difference between predicted means	-0.0001131
SE of difference	0.0002332						SE of difference	0.0002329
95% CI of difference	-0.0007756 to 0.0002246						95% CI of difference	-0.0006126 to 0.0003864
Difference between row means							Difference between row means
Predicted (LS) mean of Male	0.002625						Predicted (LS) mean of Male	0.002339
Predicted (LS) mean of Female	0.00222						Predicted (LS) mean of Female	0.002153
Difference between predicted means	0.0004054						Difference between predicted means	0.0001854
SE of difference	0.0002332						SE of difference	0.0002329
95% CI of difference	-9.474e-005 to 0.0009055						95% CI of difference	-0.0003141 to 0.0006849
Interaction CI							Interaction CI
Mean diff, A1 - B1	-0.0003891						Mean diff, A1 - B1	-0.0003529
Mean diff, A2 - B2	-0.0001618						Mean diff, A2 - B2	0.0001267
(A1 -B1) - (A2 - B2)	-0.0002274						(A1 -B1) - (A2 - B2)	-0.0004795
95% CI of difference	-0.001228 to 0.0007728						95% CI of difference	-0.001479 to 0.0005196
(B1 - A1) - (B2 - A2)	0.0002274						(B1 - A1) - (B2 - A2)	0.0004795
95% CI of difference	-0.0007728 to 0.001228						95% CI of difference	-0.0005196 to 0.001479
Data summary							Data summary
Number of columns (Treatment (PBS/PFF))	2						Number of columns (Treatment (PBS/PFF))	2
Number of rows (Sex)	2						Number of rows (Sex)	2
Number of values	18						Number of values	18
